# Supplementary material for: Genome-Wide Identification and Analysis of the MADS-Box Transcription Factor Genes in Blueberry (Vaccinium spp.) and Their Expression Pattern during Fruit Ripening
Source: Plants (Basel). 2023 Mar 23;12(7):1424. doi: 10.3390/plants12071424 (PMC10096547; doi:10.3390/plants12071424)
Supplement: Supplementary file 1 [file plants-12-01424-s001.zip]

Archive with 2 entries (2 files):
- SupplementaryTable1.xlsx
- SupplementaryTable2.xlsx
