# Supplementary material for: Genome-Wide Identification and Analysis of the MADS-Box Transcription Factor Genes in Blueberry (Vaccinium spp.) and Their Expression Pattern during Fruit Ripening
Source: Plants (Basel). 2023 Mar 23;12(7):1424. doi: 10.3390/plants12071424 (PMC10096547; doi:10.3390/plants12071424)
Supplement: Supplementary file 1 [file plants-12-01424-s001.zip › SupplementaryTable2.xlsx]

## Sheet: Sheet1
Table 2. Primers used in this study
ID	Forward primer (5'-3')	Reverse primer (5'-3')
VcMADS6	CACTGGAAAGGCAGCTTGAT	GCTGTAGTCGACGTGATCTTCT
VcMADS35	GCTGTGTGATGCGGAAGTTG	GCCGCAGTTTTGTGGATTCT
VcMADS44	GCCAAATGTGGATACCAGGGA	TGCTGTTTAGAGGGCCAAGA
VcMADS45	CTATGGATCACTGGATGCCACC	CTGCTCGAGCTCCTTTGTGC
VcMADS58	ATCTGCGTGCTCTTGTGGAA	GACGCAGGGCCAATATACCA
VcMADS125	ATGCATCAGCTGGCCAAAAC	ACCATATTGCTCTCACCAGCC
VcMADS180	GGAGCAAAGCAGCTACAGAGA	CCCTTGTTAGCCTCAACCCAT
VcMADS188	CTCCAACATGGCCAAGACAC	TATTTAGCGGTGCCAAGTCTTC
VcMADS212	GCTCGAGCAGCTTGAACAC	CGGTACTTGACAAGGAACTTCG
VcGAPDH	TGAGAAAGAATACAAGCCAGAT	CAGGCAACACCTTACCAA
